# Supplementary material for: A human mitofusin 2 mutation can cause mitophagic cardiomyopathy
Source: eLife. 2023 Nov 1;12:e84235. doi: 10.7554/eLife.84235 (PMC10619978; doi:10.7554/eLife.84235)
Supplement: Figure 1—source data 2. [file elife-84235-fig1-data2.zip]

Archive with 5 entries (4 files):
- Figure 1 source data 2/
- Figure 1 source data 2/Figure 1 source data 2 bactin.png
- __MACOSX/Figure 1 source data 2/._Figure 1 source data 2 bactin.png
- Figure 1 source data 2/Figure 1 source data 2 mfn2.png
- __MACOSX/Figure 1 source data 2/._Figure 1 source data 2 mfn2.png
