# Supplementary material for: A human mitofusin 2 mutation can cause mitophagic cardiomyopathy
Source: eLife. 2023 Nov 1;12:e84235. doi: 10.7554/eLife.84235 (PMC10619978; doi:10.7554/eLife.84235)
Supplement: Figure 6—source data 1. [file elife-84235-fig6-data1.zip]

Archive with 3 entries (2 files):
- Figure 6 source data1 /
- Figure 6 source data1 /Figure 6 source data 1.png
- __MACOSX/Figure 6 source data1 /._Figure 6 source data 1.png
